# Supplementary material for: Bioinformatics Analysis of Prognostic miRNA Signature and Potential Critical Genes in Colon Cancer
Source: Front Genet. 2020 Jun 9;11:478. doi: 10.3389/fgene.2020.00478 (PMC7296168; doi:10.3389/fgene.2020.00478)
Supplement: Supplementary file 1 [file Data_Sheet_1.ZIP]

Archive with 12 entries (11 files):
- Scripts/
- Scripts/Differential expression analysis of GEO.txt
- Scripts/Differential expression analysis of TCGA.txt
- Scripts/Heatmap.txt
- Scripts/Multivariate regression analysis.txt
- Scripts/ROC.txt
- Scripts/Risk score distribution.txt
- Scripts/Risk survival.txt
- Scripts/Survival status distribution.txt
- Scripts/Target genes prediction.txt
- Scripts/Univariate Cox regression analysis.txt
- Scripts/WGCNA.txt
