# Supplementary material for: Bioinformatics Analysis of Prognostic miRNA Signature and Potential Critical Genes in Colon Cancer
Source: Front Genet. 2020 Jun 9;11:478. doi: 10.3389/fgene.2020.00478 (PMC7296168; doi:10.3389/fgene.2020.00478)
Supplement: Supplementary file 1 [file Data_Sheet_1.ZIP › Scripts/Heatmap.txt]

install.packages("pheatmap")

setwd("")
rt=read.table("input.txt",sep="\t",header=T,row.names=1,check.names=F)
rt=t(log2(rt+0.001))
library(pheatmap)
annotation=read.table("group.txt",sep="\t",header=T,row.names=1)

tiff(file="heatmap.tiff",width = 20.2,height = 13,units ="cm",compression="lzw",bg="white",res=300)
pheatmap(rt, annotation=annotation, cluster_cols = FALSE,fontsize_row=13,fontsize_col=6,color = colorRampPalette(c("green", "black", "red"))(100) )
dev.off()
