# Supplementary material for: Bioinformatics Analysis of Prognostic miRNA Signature and Potential Critical Genes in Colon Cancer
Source: Front Genet. 2020 Jun 9;11:478. doi: 10.3389/fgene.2020.00478 (PMC7296168; doi:10.3389/fgene.2020.00478)
Supplement: Supplementary file 1 [file Data_Sheet_1.ZIP › Scripts/Multivariate regression analysis.txt]

install.packages("survival")
library(survival)
setwd("")
rt=read.table("multiInput.txt",header=T,sep="\t",check.names=F,row.names=1)
rt[,3:ncol(rt)]=log2(rt[,3:ncol(rt)]+1)
rt[,"futime"]=rt[,"futime"]/365
cox <- coxph(Surv(futime, fustat) ~ ., data = rt)
cox=step(cox,direction = "both")
riskScore=predict(cox,type="risk",newdata=rt)
risk=as.vector(ifelse(riskScore>median(riskScore),"high","low"))
write.table(cbind(id=rownames(cbind(rt[,1:2],riskScore,risk)),cbind(rt[,1:2],riskScore,risk)),file="risk.txt",sep="\t",quote=F,row.names=F)
cox
