# Supplementary material for: Bioinformatics Analysis of Prognostic miRNA Signature and Potential Critical Genes in Colon Cancer
Source: Front Genet. 2020 Jun 9;11:478. doi: 10.3389/fgene.2020.00478 (PMC7296168; doi:10.3389/fgene.2020.00478)
Supplement: Supplementary file 1 [file Data_Sheet_1.ZIP › Scripts/ROC.txt]

install.packages("survivalROC")

library(survivalROC)
setwd("")
rt=read.table("risk.txt",header=T,sep="\t",check.names=F,row.names=1)
pdf(file="ROC.pdf")
par(oma=c(0.5,1,0,1),font.lab=1.5,font.axis=1.5)
roc=survivalROC(Stime=rt$futime, status=rt$fustat, marker = rt$riskScore, 
      predict.time =5, method="KM")
plot(roc$FP, roc$TP, type="l", xlim=c(0,1), ylim=c(0,1),col='red', 
  xlab="False positive rate", ylab="True positive rate",
  main=paste("ROC curve (", "AUC = ",round(roc$AUC,3),")"),
  lwd = 2, cex.main=1.3, cex.lab=1.2, cex.axis=1.2, font=1.2)
abline(0,1)
dev.off()
