# Supplementary material for: Bioinformatics Analysis of Prognostic miRNA Signature and Potential Critical Genes in Colon Cancer
Source: Front Genet. 2020 Jun 9;11:478. doi: 10.3389/fgene.2020.00478 (PMC7296168; doi:10.3389/fgene.2020.00478)
Supplement: Supplementary file 1 [file Data_Sheet_1.ZIP › Scripts/Risk survival.txt]

setwd("")   
library(survival)
rt=read.table("risk.txt",header=T,sep="\t")
diff=survdiff(Surv(futime, fustat) ~risk,data = rt)
pValue=1-pchisq(diff$chisq,df=1)
pValue=6e-09
fit <- survfit(Surv(futime, fustat) ~ risk, data = rt)
summary(fit)   
tiff(file="survival.tiff")
plot(fit, lty = 2:3,col=c("red","blue"),xlab="time (year)",ylab="survival rate",
     main=paste("survival curve (p=", pValue ,")",sep=""),mark.time=T)
legend("topright", c("high risk", "low risk"), lty = 2:3, col=c("red","blue"))
dev.off()
