# Supplementary material for: Bioinformatics Analysis of Prognostic miRNA Signature and Potential Critical Genes in Colon Cancer
Source: Front Genet. 2020 Jun 9;11:478. doi: 10.3389/fgene.2020.00478 (PMC7296168; doi:10.3389/fgene.2020.00478)
Supplement: Supplementary file 1 [file Data_Sheet_1.ZIP › Scripts/Survival status distribution.txt]

setwd("")

rt=read.table("risk.txt",header=T,sep="\t",check.names=F,row.names=1)
rt=rt[order(rt$riskScore),]
riskClass=rt[,"risk"]
lowLength=length(riskClass[riskClass=="low"])
highLength=length(riskClass[riskClass=="high"])
color=as.vector(rt$fustat)
color[color==1]="red"
color[color==0]="green"
tiff(file="survStat.tiff",width = 16,height = 8,units ="cm",compression="lzw",bg="white",res=600)
plot(rt$futime,
       pch=19,
       xlab="Patients (increasing risk score)",
       ylab="Survival time (years)",
       col=color)
legend("topright",
            c("Dead","Alive"),
            pch=19,
            col=c("red","green"))
abline(v=lowLength,lty=2)
dev.off()
