# Supplementary material for: Bioinformatics Analysis of Prognostic miRNA Signature and Potential Critical Genes in Colon Cancer
Source: Front Genet. 2020 Jun 9;11:478. doi: 10.3389/fgene.2020.00478 (PMC7296168; doi:10.3389/fgene.2020.00478)
Supplement: Supplementary file 1 [file Data_Sheet_1.ZIP › Scripts/Target genes prediction.txt]

setwd("")
files=dir()
files=grep("txt",files,value=T)
targetList=list()
for(i in 1:length(files)){
    inputFile=files[i]
    rt=read.table(inputFile,header=F)
    header=unlist(strsplit(inputFile,"\\.|\\-"))
    targetList[[header[1]]]=as.vector(rt[,1])
    uniqLength=length(unique(as.vector(rt[,1])))
    print(paste(header[1],uniqLength,sep=" "))
}

library(VennDiagram)
venn.diagram(targetList,filename="venny.tiff",imagetype = "tiff",
             fill=rainbow(length(targetList)),cat.cex=1)
intersectGenes=Reduce(intersect,targetList)
write.table(file="target.xls",intersectGenes,sep="\t",quote=F,col.names=F,row.names=F)
