# Supplementary material for: Bioinformatics Analysis of Prognostic miRNA Signature and Potential Critical Genes in Colon Cancer
Source: Front Genet. 2020 Jun 9;11:478. doi: 10.3389/fgene.2020.00478 (PMC7296168; doi:10.3389/fgene.2020.00478)
Supplement: Supplementary file 1 [file Data_Sheet_1.ZIP › Scripts/Univariate Cox regression analysis.txt]

setwd("")
outTab=data.frame()

library(survival)
rt=read.table("clinicalExp.txt",header=T,sep="\t",row.names=1,check.names=F)
rt1=log2(rt[,3:ncol(rt)]+1)
rt=cbind(rt[,1:2],rt1)

for(i in colnames(rt[,3:ncol(rt)])){
 cox <- coxph(Surv(futime, fustat) ~ rt[,i], data = rt)
 coxSummary = summary(cox)
 outTab=rbind(outTab,cbind(gene=i,HR=coxSummary$coefficients[,"exp(coef)"],
 z=coxSummary$coefficients[,"z"],
 pvalue=coxSummary$coefficients[,"Pr(>|z|)"]))
}

write.table(outTab,file="univariateCox.xls",sep="\t",row.names=F,quote=F)
