# Supplementary material for: Bioinformatics Analysis of Prognostic miRNA Signature and Potential Critical Genes in Colon Cancer
Source: Front Genet. 2020 Jun 9;11:478. doi: 10.3389/fgene.2020.00478 (PMC7296168; doi:10.3389/fgene.2020.00478)
Supplement: Supplementary file 1 [file Data_Sheet_1.ZIP › Scripts/WGCNA.txt]

if (!requireNamespace("BiocManager", quietly = TRUE))
    install.packages("BiocManager")
BiocManager::install("GO.db")
#BiocManager::install("preprocessCore")
#BiocManager::install("impute")
install.packages(c("matrixStats", "Hmisc", "splines", "foreach", "doParallel", "reshape", "fastcluster", "dynamicTreeCut", "survival"))
install.packages("WGCNA")

setwd("")                   
library("WGCNA")
rt=read.table("input.txt",sep="\t",header=T,check.names=F)  
dim(rt)
datExpr0 = as.data.frame(t(rt[,-1]))
names(datExpr0) = rt[,1]
rownames(datExpr0) = names(rt[,-1])

gsg = goodSamplesGenes(datExpr0, verbose = 3)
gsg$allOK

if (!gsg$allOK)
{
  # Optionally, print the gene and sample names that were removed:
  if (sum(!gsg$goodGenes)>0)
    printFlush(paste("Removing genes:", paste(names(datExpr0)[!gsg$goodGenes], collapse = ", ")))
  if (sum(!gsg$goodSamples)>0)
    printFlush(paste("Removing samples:", paste(rownames(datExpr0)[!gsg$goodSamples], collapse = ", ")))
  # Remove the offending genes and samples from the data:
  datExpr0 = datExpr0[gsg$goodSamples, gsg$goodGenes]
}


meanFPKM=0.5  
n=nrow(datExpr0)
datExpr0[n+1,]=apply(datExpr0[c(1:nrow(datExpr0)),],2,mean)
datExpr0=datExpr0[1:n,datExpr0[n+1,] > meanFPKM]
filtered_fpkm=t(datExpr0)
filtered_fpkm=data.frame(rownames(filtered_fpkm),filtered_fpkm)
names(filtered_fpkm)[1]="sample"
head(filtered_fpkm)
###write.table(filtered_fpkm, file="rt_filter.xls",row.names=F, col.names=T,quote=FALSE,sep="\t")


sampleTree = hclust(dist(datExpr0), method = "average")
pdf(file = "1_sample_cluster.pdf", width = 12, height = 9)
par(cex = 0.6)
par(mar = c(0,4,2,0))
plot(sampleTree, main = "Sample clustering to detect outliers", sub="", xlab="", cex.lab = 1.5,
     cex.axis = 1.5, cex.main = 2)


abline(h = 10000, col = "red")
dev.off()


###clust = cutreeStatic(sampleTree, cutHeight = 10000, minSize = 10)
###table(clust)
###keepSamples = (clust==1)
###datExpr0 = datExpr0[keepSamples, ]


enableWGCNAThreads() 
powers = c(1:20) 
sft = pickSoftThreshold(datExpr0, powerVector = powers, verbose = 5)
pdf(file="2_scale_independence.pdf",width=9,height=5)
par(mfrow = c(1,2))
cex1 = 0.9

plot(sft$fitIndices[,1], -sign(sft$fitIndices[,3])*sft$fitIndices[,2],
xlab="Soft Threshold (power)",ylab="Scale Free Topology Model Fit,signed R^2",type="n",
main = paste("Scale independence"));
text(sft$fitIndices[,1], -sign(sft$fitIndices[,3])*sft$fitIndices[,2],
labels=powers,cex=cex1,col="red");
abline(h=0.85,col="red") 

plot(sft$fitIndices[,1], sft$fitIndices[,5],
xlab="Soft Threshold (power)",ylab="Mean Connectivity", type="n",
main = paste("Mean connectivity"))
text(sft$fitIndices[,1], sft$fitIndices[,5], labels=powers, cex=cex1,col="red")
dev.off()

softPower =sft$powerEstimate 
adjacency = adjacency(datExpr0, power = softPower)


TOM = TOMsimilarity(adjacency);
dissTOM = 1-TOM


geneTree = hclust(as.dist(dissTOM), method = "average");
pdf(file="3_gene_clustering.pdf",width=12,height=9)
plot(geneTree, xlab="", sub="", main = "Gene clustering on TOM-based dissimilarity",
labels = FALSE, hang = 0.04)
dev.off()


minModuleSize = 30 
dynamicMods = cutreeDynamic(dendro = geneTree, distM = dissTOM,
deepSplit = 2, pamRespectsDendro = FALSE,
minClusterSize = minModuleSize);
table(dynamicMods)
dynamicColors = labels2colors(dynamicMods)
table(dynamicColors)
pdf(file="4_Dynamic_Tree.pdf",width=8,height=6)
plotDendroAndColors(geneTree, dynamicColors, "Dynamic Tree Cut",
dendroLabels = FALSE, hang = 0.03,
addGuide = TRUE, guideHang = 0.05,
main = "Gene dendrogram and module colors")
dev.off()


MEList = moduleEigengenes(datExpr0, colors = dynamicColors)
MEs = MEList$eigengenes
MEDiss = 1-cor(MEs);
METree = hclust(as.dist(MEDiss), method = "average")
pdf(file="5_Clustering_module.pdf",width=7,height=6)
plot(METree, main = "Clustering of module eigengenes",
xlab = "", sub = "")
MEDissThres = 0.25 
abline(h=MEDissThres, col = "red")
dev.off()


merge = mergeCloseModules(datExpr0, dynamicColors, cutHeight = MEDissThres, verbose = 3)
mergedColors = merge$colors
mergedMEs = merge$newMEs
pdf(file="6_merged_dynamic.pdf", width = 9, height = 6)
plotDendroAndColors(geneTree, cbind(dynamicColors, mergedColors),
c("Dynamic Tree Cut", "Merged dynamic"),
dendroLabels = FALSE, hang = 0.03,
addGuide = TRUE, guideHang = 0.05)
dev.off()

moduleColors = mergedColors
colorOrder = c("grey", standardColors(50))
moduleLabels = match(moduleColors, colorOrder)-1
MEs = mergedMEs


nSamples=nrow(datExpr0)
modNames = substring(names(MEs), 3)
geneModuleMembership = as.data.frame(cor(datExpr0, MEs, use = "p"))
MMPvalue = as.data.frame(corPvalueStudent(as.matrix(geneModuleMembership), nSamples))
names(geneModuleMembership) = paste("MM", modNames, sep="")
names(MMPvalue) = paste("p.MM", modNames, sep="")
names(datExpr0)
probes = names(datExpr0)


geneInfo0 = data.frame(probes= probes,
moduleColor = moduleColors)
for (mod in 1:ncol(geneModuleMembership))
{
oldNames = names(geneInfo0)
geneInfo0 = data.frame(geneInfo0, geneModuleMembership[,mod],
MMPvalue[, mod])
names(geneInfo0) = c(oldNames,names(geneModuleMembership)[mod],
names(MMPvalue)[mod])
}
geneOrder =order(geneInfo0$moduleColor)
geneInfo = geneInfo0[geneOrder, ]
write.table(geneInfo, file = "MM.xls",sep="\t",row.names=F)


nGenes = ncol(datExpr0)
plotTOM = dissTOM^7
diag(plotTOM) = NA
pdf(file="7_allgene_heatmap.pdf",width=9, height=9)
TOMplot(plotTOM, geneTree, moduleColors, main = "Network heatmap plot, all genes")
dev.off()


nSelect = 400
set.seed(10)
select = sample(nGenes, size = nSelect)
selectTOM = dissTOM[select, select]
selectTree = hclust(as.dist(selectTOM), method = "average")
selectColors = moduleColors[select]
plotDiss = selectTOM^7
diag(plotDiss) = NA
pdf(file="8_selectgene_heatmap.pdf",width=9, height=9)
TOMplot(plotDiss, selectTree, selectColors, main = "Network heatmap plot, selected genes")
dev.off()

pdf(file="9_module_dendrogram.pdf",width=6, height=6)
par(cex = 1.0)
plotEigengeneNetworks(MEs, "Eigengene dendrogram", marDendro = c(0,4,2,0), plotHeatmaps = FALSE)
dev.off()


pdf(file="10_module_heatmap.pdf",width=6, height=6)
par(cex = 1.0)
plotEigengeneNetworks(MEs, "Eigengene adjacency heatmap", marHeatmap = c(3,4,2,2), plotDendrograms = FALSE, xLabelsAngle = 90)
dev.off()


pdf(file="11_dendrogram_heatmap.pdf", width=5, height=7.5)
par(cex = 0.9)
plotEigengeneNetworks(MEs, "", marDendro = c(0,4,1,2), marHeatmap = c(3,4,1,2), cex.lab = 0.8, xLabelsAngle= 90)
dev.off()

cytoDir="CytoscapeInput"
dir.create(cytoDir)
for (mod in 1:nrow(table(moduleColors)))
{
modules = names(table(moduleColors))[mod]
probes = names(datExpr0)
inModule = (moduleColors == modules)
modProbes = probes[inModule]
modGenes = modProbes
modTOM = TOM[inModule, inModule]
dimnames(modTOM) = list(modProbes, modProbes)
edges_File = paste("CytoscapeInput-edges-", modules , ".txt", sep="")
nodes_File = paste("CytoscapeInput-nodes-", modules, ".txt", sep="")
outEdge=paste(cytoDir,edges_File,sep="\\")
outNode=paste(cytoDir,nodes_File,sep="\\")
cyt = exportNetworkToCytoscape(modTOM,
edgeFile = outEdge,
nodeFile = outNode,
weighted = TRUE,
threshold = 0.02,
nodeNames = modProbes,
altNodeNames = modGenes,
nodeAttr = moduleColors[inModule])
}
